# Supplementary material for: Differentially Amplified Repetitive Sequences Among Aegilops tauschii Subspecies and Genotypes
Source: Front Plant Sci. 2021 Aug 19;12:716750. doi: 10.3389/fpls.2021.716750 (PMC8417419; doi:10.3389/fpls.2021.716750)
Supplement: Supplementary file 1 [file Data_Sheet_1.zip]

Archive with 2 entries (2 files):
- Supplementary Figure 1.docx
- Supplementary Tables.XLSX
